# Supplementary material for: Outcomes of Kidney Transplant Recipients Versus Non-Recipients in the Intensive Care Unit: A Systematic Review and Meta-Analysis
Source: J Clin Med. 2025 Mar 27;14(7):2284. doi: 10.3390/jcm14072284 (PMC11989273; doi:10.3390/jcm14072284)
Supplement: Supplementary file 1 [file jcm-14-02284-s001.zip]

Archive with 1 entries (1 files):
- jcm-3482797-supplementary.pdf
